# Supplementary material for: Oligodendrocyte-Specific STAT5B Overexpression Ameliorates Myelin Impairment in Experimental Models of Parkinson’s Disease
Source: Cells. 2025 Jul 25;14(15):1145. doi: 10.3390/cells14151145 (PMC12346846; doi:10.3390/cells14151145)
Supplement: Supplementary file 1 [file cells-14-01145-s001.zip]

Archive with 1 entries (1 files):
- cells-3733877-supplementary.pdf
